# Supplementary material for: Proteome Analysis of Seven Treponema pallidum subsp. pallidum Strains Grown In Vitr o
Source: J Proteome Res. 2025 Oct 10;24(12):6091–100. doi: 10.1021/acs.jproteome.5c00624 (PMC12687308; doi:10.1021/acs.jproteome.5c00624)
Supplement: Supplementary file 2 [file pr5c00624_si_002.xlsx]

## Sheet: List2
		Table S1: Numbers of T. pallidum peptides and proteins detected using 8 different annotations.
		TPA strain	Number of detected unique peptides
			DFAST	PGAP	Prodigal	Prokka	RAST	GeneMarkS	ORFfinder	GenBank
		DAL-1	7285	7396	7443	7346	7455	7319	7279	7396
		Madras	3940	3993	4063	4037	4039	3986	3987	3974
		Haiti B	7371	7419	7316	7367	7434	7444	7355	7390
		Mexico A	4351	4416	4271	4429	4475	4435	4448	4393
		SS14	4095	4133	4182	4128	4165	4109	4153	4076
		Grady	2089	2065	2000	2100	2101	2119	2044	2040
		Philadelphia 1	7148	7274	7129	7221	7324	7228	7270	7161
		TPA strain	Number of detected proteins
			DFAST	PGAP	Prodigal	Prokka	RAST	GeneMarkS	ORFfinder	GenBank
		DAL-1	829	848	853	851	850	845	851	851
		Madras	734	753	756	756	760	750	753	743
		Haiti B	841	857	853	857	863	857	858	858
		Mexico A	741	754	740	761	761	755	767	751
		SS14	738	748	753	750	754	746	750	740
		Grady	588	594	579	595	605	602	597	600
		Philadelphia 1	826	848	847	843	849	847	851	833
		TPA strain	Percentage of detected proteins
			DFAST	PGAP	Prodigal	Prokka	RAST	GeneMarkS	ORFfinder	GenBank
		DAL-1	84.6% (829/979)	86.2% (848/984)	86.5% (853/986)	87.2% (851/976)	83.1% (850/1022)	88.0% (845/960)	8.7% (851/9737)	80.4% (851/1059)
		Madras	74.7% (734/983)	76.4% (753/985)	76.8% (756/984)	77.5% (756/975)	74.1% (760/1025)	77.8% (750/964)	7.7% (753/9735)	76.4% (743/972)
		Haiti B	85.6% (841/982)	87.3% (857/982)	86.5% (853/986)	87.9% (857/975)	83.9% (863/1029)	88.9% (857/964)	8.8% (858/9730)	84.5% (858/1015)
		Mexico A	75.7% (741/979)	76.6% (754/984)	75.1% (740/985)	78.1% (761/974)	74.2% (761/1025)	78.6% (755/960)	7.9% (767/9724)	77.0% (751/975)
		SS14	75.0% (738/984)	75.9% (748/985)	76.1% (753/989)	76.7% (750/978)	73.5% (754/1026)	77.4% (746/964)	7.7% (750/9728)	75.9% (740/975)
		Grady	59.5% (588/989)	60.4% (594/984)	58.6% (579/988)	61.0% (595/976)	58.9% (605/1027)	62.4% (602/965)	6.1% (597/9726)	61.7% (600/973)
		Philadelphia 1	83.5% (826/989)	86.1% (848/985)	85.6% (847/989)	86.2% (843/978)	82.5% (849/1029)	87.8% (847/965)	8.7% (851/9728)	85.4% (833/975)
		Note: The highest numbers of detected unique peptides and proteins, along with the highest percentage of detected proteins (relative to annotated proteins), are displayed in bold. For each TPA strain, the values represent a combination of three biological replicates.
