# Supplementary material for: Proteome Analysis of Seven Treponema pallidum subsp. pallidum Strains Grown In Vitr o
Source: J Proteome Res. 2025 Oct 10;24(12):6091–100. doi: 10.1021/acs.jproteome.5c00624 (PMC12687308; doi:10.1021/acs.jproteome.5c00624)
Supplement: Supplementary file 3 [file pr5c00624_si_003.xlsx]

## Sheet: List1
	Table S2: Numbers of detected individual treponemal proteins supported by the numbers of detected peptides.
	TPA strain	No. of detected proteins (no. of annotated proteins by RAST)	No. of detected proteins with ≥2 peptides (%)	No. of detected proteins with ≥3 peptides (%)
	DAL-1	850 (1022)	790 (92.9%)	708 (83.3%)
	Madras	760 (1025)	627 (82.5%)	506 (66.6%)
	Haiti B	863 (1029)	770 (89.2%)	690 (80.0%)
	Mexico A	761 (1025)	657 (86.3%)	544 (71.5%)
	SS14	754 (1026)	634 (84.1%)	514 (68.2%)
	Grady	605 (1027)	409 (67.6%)	284 (46.9%)
	Philadelphia 1	849 (1029)	768 (90.5%)	696 (82.0%)
	Total	5,442 (100%)	4,655 (85.5%)	3,942 (72.4%)
	Note: The RAST annotation was used as it detected the highest number of proteins across treponemal strains.
