# Supplementary material for: Proteome Analysis of Seven Treponema pallidum subsp. pallidum Strains Grown In Vitr o
Source: J Proteome Res. 2025 Oct 10;24(12):6091–100. doi: 10.1021/acs.jproteome.5c00624 (PMC12687308; doi:10.1021/acs.jproteome.5c00624)
Supplement: Supplementary file 4 [file pr5c00624_si_004.xlsx]

## Sheet: List1
	Table S3: Proteins with statistically significant quantitative differences (p-adj<0.05) in T. pallidum proteomes.
	No.	Locus (Gene)	Protein lenght (aa)	Predicted gene product	Pairwise comparisons	Log2 fold change	Adjusted p-value	No.
	1	TP0026 (fliG)	340	flagellar motor switch protein FliG	DAL-1 > Grady	4.43	0.040	1
	2	TP0034 (znuA)	316	zinc (Zn2+) ABC superfamily ATP binding cassette transporter, binding protein	DAL-1 > Grady	2.94	0.000	2
					DAL-1 > Haiti B	2.94	0.000	3
					DAL-1 > Madras	2.94	0.000	4
					DAL-1 > Mexico A	2.94	0.000	5
					DAL-1 > Philadelphia 1	2.94	0.000	6
					DAL-1 > SS14	2.94	0.000	7
	3	TP0037 (ldhA)	331	D-lactate dehydrogenase	Grady > Madras	-0.94	0.046	8
	4	TP0058 (dnaB)	438	replicative DNA helicase DnaB	DAL-1 > Grady	2.14	0.033	9
	5	TP0099 (pyrH)	251	UMP kinase	DAL-1 > Grady	2.88	0.012	10
					DAL-1 > Madras	2.84	0.044	11
					DAL-1 > Mexico A	2.74	0.044	12
	6	TP0126	223	hypothetical protein; outer membrane protein with β-barrel domain2	DAL-1 > Madras	3.29	0.002	13
					DAL-1 > SS14	2.62	0.009	14
					Grady > Madras	3.23	0.001	15
					Grady > SS14	2.56	0.008	16
					Haiti B > Madras	3.68	0.007	17
					Haiti B > SS14	3.02	0.020	18
					Madras > Mexico A	-3.50	0.001	19
					Madras > Philadelphia 1	-3.49	0.001	20
					Mexico A > SS14	2.83	0.009	21
					Philadelphia 1 > SS14	2.82	0.023	22
	7	TP0153	163	Putative phosphatidate phosphatase; acid phosphatase/vanadium-dependent haloperoxidase1	DAL-1 > Haiti B	-5.68	0.000	23
					Grady > Haiti B	-5.68	0.000	24
					Haiti B > Madras	5.68	0.000	25
					Haiti B > Mexico A	5.68	0.000	26
					Haiti B > Philadelphia 1	5.68	0.000	27
					Haiti B > SS14	5.68	0.000	28
	8	TP0210 (rpsM)	121	ribosomal protein S13	DAL-1 > Grady	1.67	0.036	29
					Grady > Madras	-1.98	0.019	30
	9	TP0246	597	hypothetical protein	DAL-1 > Grady	1.35	0.036	31
	10	TP0284	559	hypothetical protein	DAL-1 > Grady	1.71	0.026	32
	11	TP0342 (cmk)	186	cytidylate kinase	DAL-1 > Haiti B	-1.62	0.020	33
					Grady > Haiti B	-1.67	0.011	34
					Haiti B > Madras	1.62	0.028	35
					Haiti B > Mexico A	1.62	0.029	36
					Haiti B > Philadelphia 1	1.47	0.045	37
					Haiti B > SS14	1.60	0.020	38
	12	TP0422	341	hypothetical protein	DAL-1 > Grady	2.02	0.037	39
	13	TP0428 (ntpD)	206	two-sector ATPase; V(1) subunit D	DAL-1 > Grady	3.21	0.001	40
					Grady > Haiti B	-2.80	0.033	41
					Grady > Madras	-2.90	0.004	42
					Grady > Philadelphia 1	-2.68	0.009	43
					Grady > SS14	-2.17	0.045	44
	14	TP0447	374	hypothetical protein	DAL-1 > Grady	3.85	0.033	45
	15	TP0462	392	hypothetical protein; outer membrane protein with β-barrel domain1	DAL-1 > Grady	2.37	0.044	46
					Grady > Madras	-2.40	0.048	47
	16	TP0465	290	hypothetical protein; peptidase M231	DAL-1 > Grady	3.30	0.017	48
					Grady > Haiti B	-3.85	0.044	49
	17	TP0475 (pgi)	535	glucose-6-phosphate isomerase	Grady > Madras	-1.49	0.045	50
	18	TP0487	136	hypothetical protein; quinoprotein alcohol dehydrogenase1	DAL-1 > Grady	2.08	0.010	51
					Grady > Madras	-2.13	0.009	52
	19	TP0506 (tig)	442	peptidylprolyl isomerase	Grady > Madras	-1.66	0.045	53
	20	TP0513 (trkA)	466	Trk family potassium (K+) transporter. membrane protein	Grady > Madras	-1.85	0.043	54
	21	TP0537 (tpiA)	249	triose-phosphate isomerase	DAL-1 > Grady	0.86	0.040	55
	22	TP0577	614	putative membrane protein; peptidase S8 and S53 subtilisin kexin sedolisin1	DAL-1 > Grady	3.63	0.043	56
	23	TP0579	258	hypothetical protein	DAL-1 > Grady	2.66	0.047	57
	24	TP0594	219	hypothetical protein; signal peptide protein1	DAL-1 > Grady	-2.78	0.012	58
					DAL-1 > Mexico A	-2.75	0.039	59
					DAL-1 > Philadelphia 1	-3.30	0.008	60
					Grady > Madras	2.54	0.022	61
					Madras > Philadelphia 1	-3.06	0.015	62
	25	TP0618	119	hypothetical protein; probable lipoprotein, proto-oncogene c-Rel1	DAL-1 > SS14	-7.06	0.002	63
					Grady > SS14	-7.74	0.001	64
					Madras > SS14	-7.74	0.001	65
					Mexico A > SS14	-7.74	0.002	66
					Philadelphia 1 > SS14	-7.74	0.007	67
	26	TP0624	476	OOP family OmpA-OmpF porin	Grady > Madras	-2.38	0.024	68
	27	TP0671	344	ethanolaminephosphotransferase	DAL-1 > Grady	4.31	0.033	69
					Grady > Madras	-3.93	0.048	70
	28	TP0672 (glyS)	462	glycine--tRNA ligase	DAL-1 > Grady	1.53	0.019	71
	29	TP0674	202	hypothetical protein; Smr domain protein (DNA mismatch repair)1	DAL-1 > Grady	3.58	0.022	72
	30	TP0692 (recA)	407	recombination protein A	DAL-1 > Grady	1.53	0.044	73
					Grady > Madras	-2.17	0.011	74
	31	TP0695 (accC)	597	biotin carboxylase	DAL-1 > Grady	1.59	0.033	75
	32	TP0706	308	M23B subfamily peptidase	DAL-1 > Grady	5.30	0.037	76
					Grady > Madras	-5.39	0.043	77
	33	TP0711	190	hypothetical protein	DAL-1 > Grady	1.67	0.044	78
					Grady > Madras	-2.31	0.012	79
	34	TP0715 (flhB)	376	IIISP family Type III (virulence-related) secretory pathway protein	Grady > Philadelphia 1	-2.36	0.041	80
	35	TP0732 (folD)	315	bifunctional methylenetetrahydrofolate dehydrogenase (NADP(+))/methenyltetrahydrofolate cyclohydrolase	DAL-1 > Grady	-2.24	0.012	81
					DAL-1 > Mexico A	-2.90	0.005	82
					DAL-1 > SS14	-3.18	0.002	83
					Grady > Madras	2.77	0.003	84
					Haiti B > Mexico A	-2.79	0.044	85
					Haiti B > SS14	-3.07	0.020	86
					Madras > Mexico A	-3.43	0.001	87
					Madras > Philadelphia 1	-2.52	0.014	88
					Madras > SS14	-3.71	0.001	89
	36	TP0733	219	hypothetical protein; outer membrane protein (beta-barrel domain)2	DAL-1 > Grady	5.23	0.001	90
					Grady > Haiti B	-7.11	0.001	91
					Grady > Madras	-4.95	0.002	92
					Grady > Mexico A	-4.16	0.014	93
					Grady > Philadelphia 1	-5.10	0.003	94
					Grady > SS14	-4.81	0.004	95
	37	TP0793	539	hypothetical protein	Grady > Madras	-1.91	0.043	96
	38	TP0809 (rnc)	254	ribonuclease III	DAL-1 > Grady	3.58	0.000	97
					Grady > Haiti B	-3.96	0.001	98
					Grady > Madras	-3.08	0.001	99
					Grady > Mexico A	-2.41	0.014	100
					Grady > Philadelphia 1	-3.45	0.002	101
					Grady > SS14	-3.83	0.001	102
	39	TP0820	256	hypothetical protein;Tetratricopeptide repeat containing protein*	DAL-1 > Grady	5.31	0.033	103
	40	TP0868 (flaB2)	118	flagellar filament core protein FlaB	DAL-1 > Grady	6.59	0.000	104
					DAL-1 > Philadelphia 1	7.05	0.000	105
					DAL-1 > SS14	7.12	0.000	106
					Grady > Haiti B	-6.52	0.000	107
					Grady > Madras	-6.48	0.000	108
					Grady > Mexico A	-6.05	0.000	109
					Haiti B > Philadelphia 1	6.98	0.000	110
					Haiti B > SS14	7.04	0.000	111
					Madras > Philadelphia 1	6.94	0.000	112
					Madras > SS14	7.00	0.000	113
					Mexico A > Philadelphia 1	6.51	0.000	114
					Mexico A > SS14	6.57	0.000	115
	41	TP0897 (tprK)	526	Tpr protein K	DAL-1 > Grady	1.75	0.036	116
					DAL-1 > Madras	2.34	0.037	117
	42	TP0912	440	hypothetical protein	Grady > Madras	-1.72	0.043	118
	43	TP0913a	183	hypothetical protein	Grady > Madras	-1.94	0.045	119
	44	TP0942	154	hypothetical protein	Grady > Madras	-2.25	0.043	120
	45	TP0957	342	TRAP-T family tripartite ATP-independent periplasmic transporter binding protein	Grady > Madras	-1.95	0.043	121
	46	TP0966	544	hypothetical protein; probable lipoprotein, outer membrane protein1	DAL-1 > Mexico A	4.50	0.000	122
					Grady > Mexico A	4.72	0.000	123
					Haiti B > Mexico A	4.92	0.000	124
					Madras > Mexico A	4.20	0.000	125
					Mexico A > Philadelphia 1	-4.44	0.000	126
					Mexico A > SS14	-4.98	0.000	127
	47	TP0969	525	putative outer membrane protein	DAL-1 > Mexico A	1.58	0.047	128
	48	TP0975	274	putative tetrapyrrole methylase	Grady > Madras	-1.96	0.048	129
	49	TP0978 (lspA)	197	signal peptidase II	DAL-1 > Grady	6.00	0.000	130
					DAL-1 > Haiti B	6.00	0.000	131
					DAL-1 > Madras	6.00	0.000	132
					DAL-1 > Mexico A	6.00	0.000	133
					DAL-1 > Philadelphia 1	6.00	0.000	134
					DAL-1 > SS14	6.00	0.000	135
	50	TP0981	387	hypothetical protein	DAL-1 > Grady	1.44	0.036	136
					Grady > Madras	-1.43	0.043	137
					Grady > Philadelphia 1	-1.73	0.032	138
	51	TP1038 (tpF1)	177	bacterioferrin	Grady > Haiti B	-2.69	0.044	139
		Note: The RAST annotation was used as it detected the highest number of proteins across treponemal strains. Protein lengths were taken from the SS14 genome (CP004011.1), except TP0913a and TP0969, which were predicted in the DAL-strain (CP003115.1).Functions for proteins were initially predicted during genome annotation (CP004011.1). For certain proteins, these predictions were subsequently updat…
		References:
		1. Naqvi AAT, Shahbaaz M, Ahmad F, Hassan MI. Correction: Identification of Functional Candidates amongst Hypothetical Proteins of Treponema pallidum ssp. pallidum. PLoS One. 2018 May 14;13(5):e0197452. doi: 10.1371/journal.pone.0197452
		2. Radolf JD, Kumar S.Curr Top Microbiol Immunol. The Treponema pallidum Outer Membrane. 2018;415:1-38. doi: 10.1007/82_2017_44.
