# Supplementary material for: Proteome Analysis of Seven Treponema pallidum subsp. pallidum Strains Grown In Vitr o
Source: J Proteome Res. 2025 Oct 10;24(12):6091–100. doi: 10.1021/acs.jproteome.5c00624 (PMC12687308; doi:10.1021/acs.jproteome.5c00624)
Supplement: Supplementary file 5 [file pr5c00624_si_005.xlsx]

## Sheet: List1
	Table S4: Quantitative proteomic differences between SS14-like (n = 4) and Nichols-like strains (n = 3).
	Locus (Gene)	Protein function	Log2 fold change	p-adj value	Protein abundance in SS14-like strains compared to Nichols-like strains	Position of first upstream sequence difference between Nichols- and SS14- like strains
					(median number of detected peptides per strain)	(coordinates in the Nichols genome/ position in the SS14 genome)2
	TP0477	6-phosphogluconolactonase	-3.10	0.020	Lower (3)	3542 nt in Nichols-like and 3543 nt in SS14-like (G512349/A512214)
	TP0487	Quinoprotein alcohol dehydrogenase1	-1.47	0.028	Lower (11)	1881 nt in both groups (G524113/A523978)
	TP0594	Signal peptide protein1	2.21	0.046	Higher (10)	14,696 nt in both groups (A663195/C663078)
	TP0597	hypothetical protein	-0.51	0.007	Lower (12)	10,630 nt in both groups (A663195/C663078)
	TP0732 (folD)	bifunctional methylenetetrahydrofolate dehydrogenase(NADP(+)) / methenyltetrahydrofolate cyclohydrolase	2.73	0.000	Higher (3)	36 nt in both groups (A799933/G799813)
	Note: The RAST annotation was used as it detected the highest number of proteins across treponemal strains. Only peptides with identical amino acid sequences from different T. pallidum strains were used for protein evaluation. Thus, the sequentially divergent protein TP0136, producing distinct peptides across strains, was excluded from the analysis. Functions for proteins were initially predicted…
	References:
	1. Naqvi AAT, Shahbaaz M, Ahmad F, Hassan MI. Correction: Identification of Functional Candidates amongst Hypothetical Proteins of Treponema pallidum ssp. pallidum. PLoS One. 2018 May 14;13(5):e0197452. doi: 10.1371/journal.pone.0197452
	2. Pětrošová H, Pospíšilová P, Strouhal M, Čejková D, Zobaníková M, Mikalová L, et al. Resequencing of Treponema pallidum ssp. pallidum strains Nichols and SS14: correction of sequencing errors resulted in increased separation of syphilis treponeme subclusters. PLoS One. 2013;8. doi:10.1371/JOURNAL.PONE.0074319
