# Supplementary material for: Proteome Analysis of Seven Treponema pallidum subsp. pallidum Strains Grown In Vitr o
Source: J Proteome Res. 2025 Oct 10;24(12):6091–100. doi: 10.1021/acs.jproteome.5c00624 (PMC12687308; doi:10.1021/acs.jproteome.5c00624)
Supplement: Supplementary file 6 [file pr5c00624_si_006.xlsx]

## Sheet: List1
	Table S5: Undetected proteins with predicted functions and known gene expression levels
	Locus	Gene	Predicted gene product	Protein length (aa)	Gene expression
					(cDNA/DNA ratio)1
	TP0028		putative hemolysin HlyC	453	0.234
	TP0036	znuB	zinc (Zn2+) ABC superfamily ATP binding cassette transporter, membrane protein	266	0.650
	TP0065		putative SAM dependent methyltransferase	181	0.373
	TP0076	ugpE	sugar ABC superfamily ATP binding cassette transporter, membrane protein	276	0.402
	TP0117	tprC	Tpr protein C	598	0.737
	TP0119	metI	methionine ABC superfamily ATP binding cassette transporter, membrane protein	219	0.734
	TP0140		Trk family potassium (K+) transporter, membrane protein	575	0.349
	TP0141	ada	methylated-DNA--[protein-cysteine S-methyltransferase	177	0.347
	TP0166	troD	iron (Fe2+)/zinc (Zn2+)/manganese (Mn2+) ABC superfamily ATP binding cassette transporter, membrane protein	367	0.620
	TP0167	troR	iron (Fe2+)/zinc (Zn2+)/manganese (Mn2+)-dependent transcriptional regulator	153	0.920
	TP0181	divIC	putative septum formation initiator	147	0.998
	TP0256	pgsA1	CDP-diacylglycerol--glycerol-3-phosphate 3-phosphatidyltransferase	216	0.592
	TP0265		LIVCS family branched chain amino acid:cation symporter	455	2.395
	TP0301		sugar ABC superfamily ATP binding cassette transporter, membrane protein	377	0.337
	TP0302		sugar ABC superfamily ATP binding cassette transporter, membrane protein	313	0.402
	TP0345	mraY	phospho-N-acetylmuramoyl-pentapeptide-transferase	363	0.412
	TP0388	ftsQ	cell division protein FtsQ	271	1.074
	TP0451a		NCS2 family nucleobase:cation symporter-2	94	Not available
	TP0464	trmB	tRNA (guanine-N(7)-)-methyltransferase	250	1.819
	TP0499	mreD	cell shape determining protein MreD	168	0.865
	TP0501	rodA	cell shape determining protein RodA	433	0.290
	TP0517	ruvC	crossover junction endoribonuclease subunit C	196	0.130
	TP0531		two-sector ATPase, V(1) subunit F	105	1.178
	TP0654	potC	spermidine/putrescine ABC superfamily ATP binding cassette transporter, membrane protein	272	0.971
	TP0716	fliR	IIISP family Type III (virulence-related) secretory pathway protein	265	0.265
	TP0726	flbD	flagellar protein FlbD	65	1.494
	TP0728	flgD	flagellar basal body rod modification protein FlgD	153	2.550
	TP0730	pgsA2	CDP-diacylglycerol--glycerol-3-phosphate 3-phosphatidyltransferase	365	0.640
	TP0774	mgtC	putative MgtC family magnesium (Mg2+) transporter-C	224	1.443
	TP0800	dacC	serine-type D-Ala-D-Ala carboxypeptidase	490	0.752
	TP0849	rpmI	ribosomal protein L35	66	7.108
	TP0923		putative outer membrane protein	340	0.540
	TP0959	flgJ	putative flagellar protein FlgJ	129	1.512
	TP0982		rhomboid family protein	208	0.831
	TP0988	marC	MarC family multiple antibiotic resistance transporter	199	0.653
	TP0991		rubredoxin	52	2.294
	Note: Values of gene expression level were taken from Šmajs et al. (2005).1
	References:
	1. Smajs D, McKevitt M, Howell JK, Norris SJ, Cai WW, Palzkill T, Weinstock GM. Transcriptome of Treponema pallidum: gene expression profile during experimental rabbit infection. J Bacteriol. 2005 Mar;187(5):1866-74. doi: 10.1128/JB.187.5.1866-1874.2005.
