# Supplementary material for: Proteome Analysis of Seven Treponema pallidum subsp. pallidum Strains Grown In Vitr o
Source: J Proteome Res. 2025 Oct 10;24(12):6091–100. doi: 10.1021/acs.jproteome.5c00624 (PMC12687308; doi:10.1021/acs.jproteome.5c00624)
Supplement: Supplementary file 7 [file pr5c00624_si_007.xlsx]

## Sheet: List1
	Table S6: Newly detected T. pallidum proteins.
	Locus	Detected in TPA strains	Predicted by annotation tool	Highest number of unique peptides detected across all annotations
	TP0126d	DAL-1, Grady, Haiti B, Mexico A, Philadelphia 1, SS14	DFAST, PGAP, Prodigal, Prokka, RAST, GeneMarkS	2
	TP0209	DAL-1, Grady, Haiti B, Madras, Mexico A, Philadelphia 1, SS14	PGAP, Prodigal, Prokka, RAST, GeneMarkS, manual in GenBank	2
	TP0315	DAL-1, Madras, Mexico A, Philadelphia 1	DFAST, Prodigal, Prokka, manual in GenBank	2
	TP0425	DAL-1, Grady, Haiti B, Madras, Mexico A, Philadelphia 1, SS14	DFAST, PGAP, Prodigal, Prokka, RAST, GeneMarkS, manual in GenBank, ORF	7
	TP0487	DAL-1, Grady, Haiti B, Madras, Mexico A, Philadelphia 1, SS14	DFAST, PGAP, Prodigal, Prokka, RAST, GeneMarkS, manual in GenBank	22
	TP0517	Philadelphia 1	PGAP, Prodigal, RAST, GeneMarkS, manual in GenBank, ORF	1
	TP0533	DAL-1, Grady, Haiti B, Madras, Mexico A, Philadelphia 1, SS14	DFAST, PGAP, Prodigal, Prokka, RAST, GeneMarkS, manual in GenBank, ORF	16
	TP0694	DAL-1, Madras, Mexico A, Philadelphia 1, SS14	PGAP, Prodigal, Prokka, RAST, manual in GenBank, ORF	1
	TP0812	DAL-1, Grady, Madras, Philadelphia 1, SS14	RAST, ORF	1
	TP0828	DAL-1, Grady, Haiti B, Madras, Mexico A, Philadelphia 1, SS14	DFAST, PGAP, Prodigal, Prokka, RAST, GeneMarkS, manual in GenBank, ORF	1
	TP0884	DAL-1, Madras, Mexico A	DFAST, PGAP, Prodigal, Prokka, RAST, GeneMarkS, manual in GenBank, ORF	2
	TP0928	DAL-1, Grady, Haiti B, Madras, Mexico A, Philadelphia 1, SS14	DFAST, PGAP, Prodigal, Prokka, RAST, GeneMarkS, manual in GenBank ORF	17
	TP0983	DAL-1, SS14	DFAST, Prodigal, Prokka, RAST, manual in GenBank	1
	Note: Proteins presented here were observed in the current study and have not been previously reported in other proteomics studies, specifically the comprehensive dataset by Houston et al. 2024 (Supplementary Table S7)1.
	References:
	1. Houston S, Gomez A, Geppert A, Goodyear MC, Cameron CE. In-depth proteome coverage of in vitro-cultured Treponema pallidum and quantitative comparison analyses with in vivo-grown treponemes. J Proteome Res. 2024a, 23:1725-1743. doi: 10.1021/acs.jproteome.3c00891.
